# Supplementary material for: Older Adults’ Perspectives of Smart Technologies to Support Aging at Home: Insights from Five World Café Forums
Source: Int J Environ Res Public Health. 2022 Jun 25;19(13):7817. doi: 10.3390/ijerph19137817 (PMC9266000; doi:10.3390/ijerph19137817)
Supplement: Supplementary file 1 [file ijerph-19-07817-s001.zip]

Archive with 1 entries (1 files):
- ijerph-1764876-supplementary.pdf
